# Supplementary material for: Seizure Prediction in Genetic Rat Models of Absence Epilepsy: Improved Performance through Multiple-Site Cortico-Thalamic Recordings Combined with Machine Learning
Source: eNeuro. 2022 Feb 8;9(1):ENEURO.0160-21.2021. doi: 10.1523/ENEURO.0160-21.2021 (PMC8856717; doi:10.1523/ENEURO.0160-21.2021)
Supplement: Extended Data 1 — RF oversampling seizure prediction. Download Extended Data 1, ZIP file. [file enu-eN-NWR-0160-21-s01.zip]

Archive with 2 entries (2 files):
- RF_oversampling_seizure_prediction.pdf
- RF_oversampling_seizure_prediction.py
